# Supplementary material for: Tele–Robotic Platform for Dexterous Optical Single-Cell Manipulation
Source: Micromachines (Basel). 2019 Oct 8;10(10):677. doi: 10.3390/mi10100677 (PMC6843280; doi:10.3390/mi10100677)
Supplement: Supplementary file 1 [file micromachines-10-00677-s001.zip]

Archive with 5 entries (4 files):
- SupplementaryMaterial/
- SupplementaryMaterial/S1-DirectManipulation-RBC_rotation_Position_mode.mp4
- SupplementaryMaterial/S2-DirectManipulation-RBC_rotation_Velocity_mode.mp4
- SupplementaryMaterial/S3-IndirectManipulation-ClusterTransportation.mp4
- SupplementaryMaterial/S4-IndirectManipulation-SingleCellManipulation.mp4
